# Supplementary material for: Notoginsenoside R1 Attenuates Cisplatin-Induced Ototoxicity by Inducing Heme Oxygenase-1 Expression and Suppressing Oxidative Stress
Source: Int J Mol Sci. 2024 Oct 24;25(21):11444. doi: 10.3390/ijms252111444 (PMC11546915; doi:10.3390/ijms252111444)
Supplement: Supplementary file 1 [file ijms-25-11444-s001.zip]

Archive with 1 entries (1 files):
- ijms-3245668-supplementary.pdf
